# Supplementary material for: A Genotype–Phenotype Analysis of Glutathione Peroxidase 4 in Human Atrial Myocardium and Its Association with Postoperative Atrial Fibrillation
Source: Antioxidants (Basel). 2022 Apr 6;11(4):721. doi: 10.3390/antiox11040721 (PMC9026099; doi:10.3390/antiox11040721)
Supplement: Supplementary file 1 [file antioxidants-11-00721-s001.zip]

Archive with 1 entries (1 files):
- antioxidants-1650967-supplementary.pdf
